# Supplementary material for: Deep Learning Prediction of Metastasis in Locally Advanced Colon Cancer Using Binary Histologic Tumor Images
Source: Cancers (Basel). 2021 Apr 25;13(9):2074. doi: 10.3390/cancers13092074 (PMC8123276; doi:10.3390/cancers13092074)
Supplement: Supplementary file 1 [file cancers-13-02074-s001.zip]

Archive with 1 entries (1 files):
- cancers-1157366-supplementary.pdf
